# Supplementary material for: Enhancing Biodiversity‐Function Relationships in Field Retting: Towards Key Microbial Indicators for Retting Control
Source: Environ Microbiol Rep. 2025 Jun 18;17(3):e70102. doi: 10.1111/1758-2229.70102 (PMC12175878; doi:10.1111/1758-2229.70102)
Supplement: Supplementary file 2 — Table S1. qPCR reaction conditions for targeting bacterial and fungal communities. Table S2. PCR1 Primers with Half Illumina Adapters for 16S and 18S sequencing. Table S3. Table showing the total sum of bacterial reads (16S) for each stem and soil sample (field retting) at each step of the bioinformatics processing. The last numbers in the “reads tracking” table give the total raw sum of ASVs present in each sample. Table S4. Table showing the total sum of bacterial reads (16S) for each stem and soil samples (pilot unit) at each step of the bioinformatics processing. Table S5. Table showing the total sum of fungal reads (18S) for each stem and soil sample (field retting) at each step of the bioinformatics processing. Table S6. Table showing the total sum of fungal reads (18S) for each stem and soil sample (pilot‐unit) at each step of the bioinformatics processing. Table S7. Proportion of fungal and plant material for each sample. Table S8. Bacterial and fungal alpha‐diversity of soil and stem samples (field and pilot unit retting). Table S9. Bacterial and fungal alpha‐diversity (Shannon and invsimpson indices) of stem samples during the different weeks of field retting by TukeyHSD test. *, p < 0.05; **, p < 0.01; ***, p < 0.001. Table S10. Bacterial and fungal alpha‐diversity (Shannon and Invsimpson indices) of stem samples retted in the field and in the pilot unit by TukeyHSD test. *, p < 0.05; **, p < 0.01; ***, p < 0.001. Table S11. Comparisons of bacterial and fungal alpha‐diversity (Shannon and Invsimpson indices) of stem samples between the different weeks of retting in the field and in the pilot‐unit by TukeyHSD test. *, p < 0.05; **, p < 0.01; ***, p < 0.001. Table S12. Bacterial and fungal beta‐diversity of stem samples retted in the field and in the pilot‐unit by permanova Adonis test. *, p < 0.05; **, p < 0.01; ***, p < 0.001. Table S13. Bacterial and fungal beta‐diversity of stem samples during the different weeks of field retting by permanova Adonis tes [file EMI4-17-e70102-s001.xlsx]

## Sheet: Primers
	Supplementary Table 1. qPCR reaction conditions for targeting bacterial and fungal communities.
		Volume (µL)	Concentration finale
	qPCR 16s
	GoTaq Probe qPCR Master Mix
	Mix	18
	Mix qPCR probe 10X	10
	Primer BAC338F 10 µM	1	500 nM
	Primer BAC805R 10 µM	1	500 nM
	Probe BAC516F 20 µM	0.8	200 nM
	Water (qPCR quality)	6.2
	DNA solution	2
	Total volume	20
	qPCR 18s
	HOT FIREPol EvaGreen qPCR
	Mix	18
	Mix qPCR Evagreen 5X	4
	Primer nu-SSU-0817-F10 µM	1	500 nM
	Primer nu-SSU-1196-R 10 µM	1	500 nM
	Water (qPCR quality)	13
	DNA solution	2
	Total volume	20
	Supplementary Table 2. PCR1 Primers with Half Illumina Adapters for 16S and 18S sequencing.
	Name	Primers		Primers + half Illumina adapters
	nu-SSU-0817-F (18S)	5'	TTAGCATGGAATAATRRAATAGGA	CTTTCCCTACACGACGCTCTTCCGATCTTTAGCATGGAATAATRRAATAGGA
	nu-SSU-1196-R (18S)	5'	TCTGGACCTGGTGAGTTTC	GGAGTTCAGACGTGTGCTCTTCCGATCTTCTGGACCTGGTGAGTTTC
	BAC338F (16S_V3-V4)	5'	ACTCCTACGGGAGGCAG	CTTTCCCTACACGACGCTCTTCCGATCTACTCCTACGGGAGGCAG
	BAC805R (16S_V3-V4)	5'	GACTACCAGGGTATCTAATCC	GGAGTTCAGACGTGTGCTCTTCCGATCTGACTACCAGGGTATCTAATCC

## Sheet: Reads 16S
	Supplementary Table 3. Table showing the total sum of bacterial reads (16S) for each stem and soil sample (field retting) at each step of the bioinformatics processing. The last numbers in the "reads tracking" table give the total raw sum of ASVs present in each sample.
											Supplementary Table 4. Table showing the total sum of bacterial reads (16S) for each stem and soil samples (pilot unit) at each step of the bioinformatics processing.
		sample.id	input	filtered	denoisedF	denoisedR	merged	nonchim				sample.id	input	filtered	denoisedF	denoisedR	merged	nonchim
	Stem samples	R0	111128	78684	76905	76686	71115	69226			Stem samples	R1	95041	77926	76891	76737	62996	49267
		R1-swath1	95335	68195	66540	66555	58342	51877				R2	121526	90849	88789	88932	66974	45715
		R1-swath3	93301	71631	69947	69990	56396	42318				R3	102548	75480	73789	73798	56911	44525
		R1-swath4	111606	85729	83817	83785	72137	57048				R4	106457	78347	75715	76061	56685	45891
		R2-swath1	75620	55560	53936	54290	42736	34722				R6	68322	53245	51067	51584	37293	29422
		R2-swath3	93917	76595	74484	74828	57852	41237			Soil samples	R0	78074	48534	39810	41760	21313	21038
		R2-swath4	104797	80048	77949	78078	62722	45228				R2	91545	60982	51027	53688	27261	26446
		R3-swath1	142552	102625	99557	99977	76541	61933
		R3-swath3	96216	69782	65767	66469	51197	44108
		R3-swath4	120746	88119	85323	85714	67505	52068
		R4-swath1	101258	77737	74672	75174	59356	48673
		R4-swath3	80147	63557	59438	60396	42248	36033
		R4-swath4	100518	76208	73416	73994	56078	44357
		R6-swath1	124944	81307	77923	78687	61727	50272
		R6-swath3	92389	65864	62890	63843	46535	38633
		R6-swath4	112300	77247	74399	74714	60539	49940
	Soil samples	R0-swath4	89216	60242	50002	52525	25273	24688
		R2-swath4	97981	64542	54043	56447	27200	26484
		R4-swath4	108105	70422	58661	62002	31187	30359
	input = raw sequence data
	filtered = data has been quality-controlled and filtered to remove low-quality reads
	DenoisedF and denoisedR = the sequences obtained from the forward (F) and reverse (R) reads, after denoising to remove errors and artifacts introduced during the sequencing process
	Merged = combining the denoised forward and reverse reads to obtain a single, longer sequence
	nonchim = sequences identified as non-chimeric, they are not the result of PCR artifacts or other sources of contamination

## Sheet: Reads 18S
	Supplementary Table 5. Table showing the total sum of fungal reads (18S) for each stem and soil sample (field retting) at each step of the bioinformatics processing.										Supplementary Table 6. Table showing the total sum of fungal reads (18S) for each stem and soil sample (pilot-unit) at each step of the bioinformatics processing.
		sample.id	input	filtered	denoisedF	denoisedR	merged	nonchim				sample.id	input	filtered	denoisedF	denoisedR	merged	nonchim
	Stem samples	R0	26116	21901	21755	21766	21436	21436			Stem samples	R1	69621	60764	60561	60640	59688	58756
		R1-swath1	94395	80524	80249	80265	77864	74833				R2	132092	112920	112212	112625	104979	96259
		R1-swath3	90956	77988	77656	77710	74561	69835				R3	134523	111556	111292	111215	104990	96092
		R1-swath4	102642	87074	86850	86747	81109	79624				R4	129797	110251	109936	109948	102407	85503
		R2-swath1	72075	62527	62273	62361	60068	55894				R6	101232	85127	84707	84916	81886	70911
		R2-swath3	105785	88059	87735	87766	82697	76323			Soil samples	R0	127435	104841	104025	104149	95853	95743
		R2-swath4	127751	109032	108625	108749	101625	94786				R2	121940	102700	102080	102307	94564	93742
		R3-swath1	126828	107369	106886	106903	95694	86785
		R3-swath3	82434	68452	68002	68017	65850	59895
		R3-swath4	135422	115494	114992	115183	107362	95914
		R4-swath1	152972	128012	127531	127541	116823	110776
		R4-swath3	126546	108552	108249	108262	100942	87364
		R4-swath4	136382	115270	114866	114908	105012	96729
		R6-swath1	131019	111433	111034	111099	101596	91571
		R6-swath3	101256	83325	82958	82956	76697	69695
		R6-swath4	150604	128496	127961	128057	119664	109228
	Soil samples	R0-swath4	92073	75379	74696	74932	68663	68302
		R2-swath4	122184	99198	98025	98471	86905	86263
		R4-swath4	113424	93725	92945	92995	82803	82205
	Supplementary table 7. Proportion of fungal and plant material for each sample.
			Retting time	% of fungal reads	% of plant reads
	Stem - field		R0	73.0873	26.9127
		Swath 1	R1	99.9051	0.0948779
			R2	99.6583	0.341718
			R3	97.9778	2.02224
			R4	98.2009	1.79913
			R6	99.4398	0.560221
		Swath 3	R1	99.8926	0.107396
			R2	96.9865	3.01351
			R3	99.9232	0.0768011
			R4	99.7596	0.240374
			R6	97.9166	2.08336
		Swath 4	R1	99.9548	0.0452125
			R2	99.8576	0.142426
			R3	99.8071	0.192881
			R4	99.571	0.429034
			R6	99.5038	0.49621
	Soil -field	Swath 4	R0	94.2652	5.73482
			R2	97.0984	2.90159
			R4	96.8943	3.10565
	Stem - pilot unit		R1	99.9506	0.0493567
			R2	98.6848	1.3152
			R3	99.9625	0.0374641
			R4	99.648	0.352034
			R6	99.6982	0.301787
	Soil - pilot unit		R0	96.0728	3.92718
			R2	97.1955	2.80451

## Sheet: Alpha-diversity
	Supplementary table 8. Bacterial and fungal alpha-diversity of soil and stem samples (field and pilot unit retting).														Supplementary Table 10. Bacterial and fungal alpha-diversity (Shannon and Invsimpson indices) of stem samples retted in the field and in the pilot unit by TukeyHSD test. *, p < 0.05 ; **, p < 0.01; ***, p < 0.001.
		Indicator	Samples			Group sizes	Week of retting											Comparison	TukeyHSD test results (Shannon)					TukeyHSD test results (Invsimpson)
							R0	R1	R2	R3	R4	R6							diff	lwr	upr	p adj	Significative	diff	lwr	upr	p adj	Significative
	Bacteria	chao1	Field	Stem	Swath 1	3	101	63	103	155	109	131			Plant vs. Plant	Field	Bacteria	Swath3-Swath1	-0.3	-1.46	0.84	0.97	NS	3.914	-13	20.83	0.809	NS
					Swath 3	3	101	126	126	142	173	153						Swath4-Swath1	-0.225	-1.38	0.93	0.994	NS	-2.1	-19.1	14.72	0.935	NS
					Swath 4	3	101	86	86	103	137	128						Swath4-Swath3	0.08	-1.07	1.23	0.999	NS	-6.1	-23.02	10.81	0.607	NS
				Soil	Swath 4	3	237	-	259	-	271	-					Fungi	Swath3-Swath1	0.00580198	-0.561296	0.572899	1	NS	0.23	-0.93	1.4	0.855	NS
			Pilot-unit	Stem	-	3	101	75	117	107	156	130						Swath4-Swath1	-0.413474	-0.980571	0.153624	0.250282	NS	-0.9	-2.06	0.266	0.138	NS
				Soil	-	3	188	-	234	-	-	-						Swath4-Swath3	-0.419276	-0.986373	0.147822	0.237253	NS	-1.133	-2.3	0.034	0.057	NS
		Invsimpson	Field	Stem	Swath 1	3	16.32	11	17.43	24.23	10.77	16.85				Pilot-unit vs. field	Bacteria	Swath (pilot-unit)-Swath1	-0.054	-1.15	1.04	0.999	NS	4.73	-13.99	23.46	0.886	NS
					Swath 3	3	16.32	4.76	24.54	19.51	29.13	46.04						Swath (pilot-unit)-Swath3	0.057	-1.04	1.15	0.998	NS	1.906	-16.826	20.63	0.991	NS
					Swath 4	3	16.32	6.94	18.06	17.12	15.08	11.39						Swath (pilot-unit)-Swath4	0.177	-0.92	1.27	0.9655	NS	6.887	-11.844	25.61	0.722	NS
				Soil	Swath 4	3	115.19	-	135.26	-	144.84	-					Fungi	Swath (pilot-unit)-Swath1	-0.105	-0.55	0.341	0.903	NS	0.36	-1.21	1.94	0.911	NS
			Pilot-unit	Stem	-	3	16.32	7.45	18.11	14.23	42.56	39.63						Swath (pilot-unit)-Swath3	-0.137	-0.584	0.31	0.813	NS	0.22	-1.36	1.804	0.977	NS
				Soil	-	3	82.37	-	102.13	-	-	-						Swath (pilot-unit)-Swath4	0.335	-0.11	0.78	0.178	NS	1.16	-0.41	2.75	0.19	NS
		Pielou index	Field	Stem	Swath 1	3	0.5	0.49	0.53	0.55	0.51	0.54
					Swath 3	3	0.5	0.4	0.55	0.54	0.57	0.6
					Swath 4	3	0.5	0.44	0.53	0.53	0.52	0.49			Supplementary Table 11. Comparisons of bacterial and fungal alpha-diversity (Shannon and Invsimpson indices) of stem samples between the different weeks of retting in the field and in the pilot-unit by TukeyHSD test. *, p < 0.05 ; **, p < 0.01; ***, p < 0.001.
				Soil	Swath 4	3	0.65	-	0.65	-	0.65	-
			Pilot-unit	Stem	-	3	0.500134	0.443102	0.535634	0.516208	0.588849	0.598089
				Soil	-	3	0.65	-	0.65	-	-	-					TukeyHSD test results (Shannon)					TukeyHSD test results (Invsimpson)
		Shannon index	Field	Stem	Swath 1	3	3.33	2.92	3.56	4	3.42	3.81				Comparison	diff	lwr	upr	p adj	Significative	diff	lwr	upr	p adj	Significative
					Swath 3	3	3.33	2.21	3.84	3.86	4.24	4.36			Bacteria	R1_field-R1_pilot-unit	-0.18	-1.87	1.5	0.99	NS	0.86	-42.89	44.62	0.99	NS
					Swath 4	3	3.33	2.51	3.37	3.51	3.71	3.41				R2_field-R2_pilot-unit	-0.239	-1.92	1.44	0.99	NS	-1.81	-45.57	41.94	0.99	NS
				Soil	Swath 4	3	5.13	-	5.25	-	5.29	-				R3_field-R3_pilot-unit	0.54	-1.14	2.22	0.93	NS	11.77	-31.97	55.53	0.97	NS
			Pilot-unit	Stem	-	3	3.33	2.76	3.68	3.48	4.29	4.2				R4_field-R4_pilot-unit	-0.57	-2.26	1.107	0.902	NS	-26.22	-69.98	17.53	0.402	NS
				Soil	-	3	4.89	-	5.09	-	-	-				R6_field-R6_pilot-unit	0.16	-1.52	1.85	0.99	NS	-2.48	-46.2	41.26	0.999	NS
	Fungi	chao1	Field	Stem	Swath 1	3	27	33	41	48	53	48			Fungi	R1_field-R1_pilot-unit	0.14	-1.31	1.61	0.999	NS	0.32	-3.36	4.01	0.99	NS
					Swath 3	3	27	40	41	37	37	48				R2_field-R2_pilot-unit	0.182	-1.28	1.64	0.999	NS	0.61	-3.9	5.13	0.99	NS
					Swath 4	3	27	30	45	44	39	42				R3_field-R3_pilot-unit	-0.33	-1.79	1.13	0.9914	NS	1.21	-2.47	4.906	0.9198	NS
				Soil	Swath 4	3	111	-	98	-	97	-				R4_field-R4_pilot-unit	-0.177	-1.64	1.28	0.999	NS	2.063	-2.45	6.58	0.69	NS
			Pilot-unit	Stem	-	3	27	35	44	40	32	40				R6_field-R6_pilot-unit	0.022	-1.44	1.489	1	NS	0.488	-3.2	4.17	0.999	NS
				Soil	-	3	98	-	86	-	-	-
		Invsimpson	Field	Stem	Swath 1	3	4.54	2.11	2.84	2.61	3.45	4.35
					Swath 3	3	4.54	2.65	3.77	2.11	3.84	4.27
					Swath 4	3	4.54	1.75	2.58	2.32	1.91	2.17
				Soil	Swath 4	3	19	-	16.91	-	16.57	-
			Pilot-unit	Stem	-	3	4.54	1.82	2.49	3.94	3.91	4.69
				Soil	-	3	12.53	-	8.12	-	-	-
		Pielou index	Field	Stem	Swath 1	3	0.429032	0.287448	0.335974	0.322294	0.364879	0.41003
					Swath 3	3	0.429032	0.326949	0.380771	0.287938	0.364722	0.402868
					Swath 4	3	0.429032	0.244554	0.309549	0.307134	0.24596	0.285591
				Soil	Swath 4	3	0.55	-	0.54	-	0.52	-
			Pilot-unit	Stem	-	3	0.429032	0.247598	0.320546	0.381441	0.386	0.368288
				Soil	-	3	0.5	-	0.47	-	-	-
		Shannon index	Field	Stem	Swath 1	3	2.04	1.45	1.82	1.83	2.09	2.29
					Swath 3	3	2.04	1.74	2.04	1.52	1.94	2.25
					Swath 4	3	2.04	1.2	1.76	1.61	1.32	1.54
				Soil	Swath 4	3	3.71	-	3.55	-	3.44	-
			Pilot-unit	Stem	-	3	2.04	1.27	1.75	2.03	1.93	1.96
				Soil	-	3	3.32	-	3	-	-	-
	Supplementary Table 9. Bacterial and fungal alpha-diversity (Shannon and invsimpson indices) of stem samples during the different weeks of field retting by TukeyHSD test. *, p < 0.05 ; **, p < 0.01; ***, p < 0.001.
		Comparison	TukeyHSD test results (Shannon)					TukeyHSD test results (Invsimpson)
			diff	lwr	upr	p adj	Significative	diff	lwr	upr	p adj	Significative
	Bacteria	R1-R0	-1.00813	-2.48555	0.469292	0.242502	NS	-13.5277	-51.8336	24.7782	0.8012	NS
		R2-R0	-0.174217	-1.65164	1.3032	0.997757	NS	-5.56801	-43.8739	32.7379	0.994076	NS
		R3-R0	0.280356	-1.19706	1.75778	0.980648	NS	0.0920212	-38.2139	38.3979	1	NS
		R4-R0	0.0795605	-1.39786	1.55698	0.99995	NS	-6.0902	-44.3961	32.2157	0.99111	NS
		R6-R0	0.213822	-1.2636	1.69124	0.994193	NS	1.69072	-36.6152	39.9966	0.999981	NS
		R2-R1	0.833913	-0.210782	1.87861	0.13855	NS	7.95971	-19.1267	35.0461	0.89137	NS
		R3-R1	1.28849	0.243791	2.33318	0.0155793	*	13.6197	-13.4666	40.7061	0.51679	NS
		R4-R1	1.08769	0.0429955	2.13238	0.0405865	*	7.43752	-19.6489	34.5239	0.91488	NS
		R6-R1	1.22195	0.177257	2.26665	0.0213118	*	15.2184	-11.8679	42.3048	0.411616	NS
		R3-R2	0.454573	-0.590121	1.49927	0.647834	NS	5.66003	-21.4264	32.7464	0.970907	NS
		R4-R2	0.253777	-0.790917	1.29847	0.946529	NS	-0.522194	-27.6086	26.5642	1	NS
		R6-R2	0.388039	-0.656655	1.43273	0.768988	NS	7.25872	-19.8277	34.3451	0.922199	NS
		R4-R3	-0.200796	-1.24549	0.843898	0.979556	NS	-6.18222	-33.2686	20.9042	0.958247	NS
		R6-R3	-0.0665341	-1.11123	0.97816	0.999886	NS	1.59869	-25.4877	28.6851	0.999921	NS
		R6-R4	0.134262	-0.910433	1.17896	0.996644	NS	7.78092	-19.3055	34.8673	0.899772	NS
	Fungi	R1-R0	-0.436683	-1.72035	0.846989	0.82295	NS	-1.52197	-4.75211	1.70816	0.577328	NS
		R2-R0	-0.024698	-1.30837	1.25897	1	NS	-0.627401	-3.85754	2.60273	0.978619	NS
		R3-R0	-0.232744	-1.51642	1.05093	0.984106	NS	-1.26913	-4.49927	1.961	0.729339	NS
		R4-R0	-0.0668811	-1.35055	1.21679	0.999957	NS	-0.298736	-3.52887	2.9314	0.999296	NS
		R6-R0	0.158532	-1.12514	1.4422	0.997213	NS	0.118265	-3.11187	3.3484	0.999993	NS
		R2-R1	0.411985	-0.495708	1.31968	0.611077	NS	0.894573	-1.38948	3.17862	0.731679	NS
		R3-R1	0.203939	-0.703754	1.11163	0.960816	NS	0.252843	-2.03121	2.53689	0.998336	NS
		R4-R1	0.369802	-0.537891	1.27749	0.701715	NS	1.22324	-1.06081	3.50729	0.456946	NS
		R6-R1	0.595215	-0.312478	1.50291	0.274164	NS	1.64024	-0.643812	3.92429	0.20481	NS
		R3-R2	-0.208046	-1.11574	0.699647	0.957535	NS	-0.64173	-2.92578	1.64232	0.907453	NS
		R4-R2	-0.0421831	-0.949876	0.86551	0.999976	NS	0.328666	-1.95539	2.61272	0.994344	NS
		R6-R2	0.18323	-0.724463	1.09092	0.974827	NS	0.745666	-1.53838	3.02972	0.844819	NS
		R4-R3	0.165863	-0.74183	1.07356	0.983558	NS	0.970396	-1.31366	3.25445	0.667906	NS
		R6-R3	0.391276	-0.516417	1.29897	0.655778	NS	1.3874	-0.896655	3.67145	0.339901	NS
		R6-R4	0.225413	-0.68228	1.13311	0.941737	NS	0.417	-1.86705	2.70105	0.983621	NS

## Sheet: Beta-diversity
	Supplementary Table 12. Bacterial and fungal beta-diversity of stem samples retted in the field and in the pilot-unit by permanova Adonis test. *, p < 0.05 ; **, p < 0.01; ***, p < 0.001.												Supplementary Table 13. Bacterial and fungal beta-diversity of stem samples during the different weeks of field retting by permanova Adonis test. *, p < 0.05 ; **, p < 0.01; ***, p < 0.001.
				Permanova Adonis test results										Permanova Adonis test results
				pairs	Df	SumsOfSqs	F.Model	R2	p.value	p.adjusted	Significative			pairs	Df	SumsOfSqs	F.Model	R2	p.value	p.adjusted	Significative
	Plant VS Plant	Field	Bacteria	Swath3-Swath1	1	0.232	1.58	0.1649	0.152	0.456	NS		Bacteria	R0-R1	1	0.109	0.73	0.268	0.75	0.75	NS
				Swath4-Swath1	1	0.0932	0.635	0.0735	0.754	0.754	NS			R0-R2	1	0.208299	2.18383	0.521969	0.25	0.288462	NS
				Swath4-Swath3	1	0.171	0.945	0.105	0.446	0.669	NS			R0-R3	1	0.181378	2.3124	0.536221	0.25	0.288462	NS
			Fungi	Swath3-Swath1	1	0.0652098	1.57301	0.164317	0.164	0.246	NS			R0-R4	1	0.282603	5.33085	0.72718	0.25	0.288462	NS
				Swath4-Swath1	1	0.0660605	2.28634	0.22227	0.051	0.102	NS			R0-R6	1	0.31723	2.67057	0.571787	0.25	0.288462	NS
				Swath4-Swath3	1	0.207863	7.67049	0.489486	0.014	0.042	*			R1-R2	1	0.385588	3.1612	0.441434	0.1	0.166667	NS
		Pilot-unit vs. field	Bacteria	Swath (pilot-unit)-Swath1	1	0.4475	2.741	0.255	0.029	0.174	NS			R1-R3	1	0.362136	3.19056	0.443715	0.1	0.166667	NS
				Swath (pilot-unit)-Swath3	1	0.182	0.918	0.103	0.393	0.5688	NS			R1-R4	1	0.597763	5.93078	0.597212	0.1	0.166667	NS
				Swath (pilot-unit)-Swath4	1	0.29	1.468	0.155	0.171	0.342	NS			R1-R6	1	0.672616	5.03164	0.557113	0.1	0.166667	NS
			Fungi	Swath (pilot-unit)-Swath1	1	0.0944052	0.930375	0.0936898	0.513	0.6156	NS			R2-R3	1	0.123945	1.42614	0.262827	0.1	0.166667	NS
				Swath (pilot-unit)-Swath3	1	0.0716851	0.717749	0.0738596	0.717	0.717	NS			R2-R4	1	0.25452	3.4303	0.461663	0.1	0.166667	NS
				Swath (pilot-unit)-Swath4	1	0.239515	2.70001	0.23077	0.008	0.042	*			R2-R6	1	0.315909	2.95008	0.424467	0.1	0.166667	NS
														R3-R4	1	0.151226	2.3009	0.36517	0.1	0.166667	NS
														R3-R6	1	0.167164	1.69517	0.29765	0.1	0.166667	NS
	Supplementary Table 14. Comparisons of bacterial and fungal beta-diversity of stem samples between the different weeks of retting in the field and in the pilot-unit by TukeyHSD test. *, p < 0.05 ; **, p < 0.01; ***, p < 0.001.													R4-R6	1	0.0825105	0.960543	0.193637	0.4	0.428571	NS
													Fungi	R0-R1	1	0.36	18.4	0.9	0.25	0.375	NS
														R0-R2	1	0.365377	7.99466	0.799893	0.25	0.375	NS
			TukeyHSD test on dispersion results											R0-R3	1	0.407276	20.5883	0.911459	0.25	0.375	NS
		Comparison	diff	lwr	upr	p adj	Significative							R0-R4	1	0.481669	13.2603	0.868941	0.25	0.375	NS
	Bacteria	R1_field-R1_pilot-unit	0.25	-0.43	0.95	0.87	NS							R0-R6	1	0.424501	6.40855	0.762147	0.25	0.375	NS
		R2_field-R2_pilot-unit	0.24	-0.44	0.93	0.901	NS							R1-R2	1	0.0767821	2.35277	0.370353	0.2	0.375	NS
		R3_field-R3_pilot-unit	0.22	-0.46	0.91	0.93	NS							R1-R4	1	0.109939	3.93405	0.495844	0.1	0.375	NS
		R4_field-R4_pilot-unit	0.18	-0.51	0.87	0.9804	NS							R1-R6	1	0.0969974	2.26083	0.361107	0.2	0.375	NS
		R6_field-R6_pilot-unit	0.26	-0.42	0.962	0.85	NS							R2-R4	1	0.0859985	2.09684	0.343923	0.2	0.375	NS
	Fungi	R1_field-R1_pilot-unit	0.1	-0.239	0.454	0.9507	NS							R3-R4	1	0.0558617	1.99129	0.332365	0.2	0.375	NS
		R2_field-R2_pilot-unit	0.167	-0.1795	0.515	0.663	NS							R1-R3	1	0.039862	2.02608	0.336218	0.3	0.409091	NS
		R3_field-R3_pilot-unit	0.109	-0.237	0.457	0.944	NS							R3-R6	1	0.0385433	0.896129	0.183028	0.5	0.576923	NS
		R4_field-R4_pilot-unit	0.1508	-0.1965	0.498	0.765	NS							R4-R6	1	0.0350636	0.683743	0.145982	0.5	0.576923	NS
		R6_field-R6_pilot-unit	0.198	-0.148	0.545	0.477	NS							R2-R3	1	0.0253338	0.773735	0.162082	0.6	0.642857	NS
														R2-R6	1	0.037246	0.66545	0.142634	0.7	0.7	NS

## Sheet: ASV comparison
	Supplementary Table 15. Comparison of common and total amplicon sequence variants (ASV) in stem samples retted in the field (swaths 1, 3 and 4) and in the pilot unit for bacterial (16S) and fungal (18S) community.
	Comparison	16S			18S
		Number of common ASV	Number of total ASV	Percentage of common ASV	Number of common ASV	Number of total ASV	Percentage of common ASV
	Swath (pilot unit) - swath1	180	341	52.7859	57	87	65.5172
	Swath (pilot unit) - swath3	185	399	46.3659	55	83	66.2651
	Swath (pilot unit) - swath4	172	355	48.4507	52	83	62.6506
	Swath1 - swath3	177	342	51.7544	56	84	66.6667
	Swath1 - swath4	168	294	57.1429	58	79	73.4177
	Swath3 - swath4	186	339	54.8673	54	77	70.1299

## Sheet: PICRUST enzymes
	Supplementary Table 16. Enzyme PICRUSt nomenclature.
		Function	Description
	Pectinolytic enzymes	EC:3.2.1.15	Polygalacturonase
		EC:3.2.1.40	Alpha-L-rhamnosidase
		EC:3.2.1.55	Non-reducing end alpha-L-arabinofuranosidase
		EC:3.2.1.172	Unsaturated rhamnogalacturonyl hydrolase
		EC:3.2.1.37	Xylan 1,4-beta-xylosidase
		EC:3.2.1.23	Beta-galactosidase
		EC:4.2.2.10	Pectin lyase
		EC:4.2.2.2	Pectate lyase
		EC:3.1.1.11	Pectinesterase
		EC:3.2.1.99	Arabinan endo-1,5-alpha-L-arabinosidase
		EC:4.2.2.9	Pectate disaccharide-lyase
		EC:4.2.2.23	Rhamnogalacturonan endolyase
		EC:3.1.1.73	Feruloyl esterase
		EC:3.2.1.89	Arabinogalactan endo-beta-1,4-galactanase
	Hemicellulolytic enzymes	EC:3.2.1.177	Alpha-D-xyloside xylohydrolase
		EC:3.2.1.37	Xylan 1,4-beta-xylosidase
		EC:3.2.1.51	Alpha-L-fucosidase
		EC:3.2.1.22	Alpha-galactosidase
		EC:3.2.1.23	Beta-galactosidase
		EC:3.2.1.8	Endo-1,4-beta-xylanase
		EC:3.1.1.41	Cephalosporin-C deacetylase
		EC:3.1.1.73	Feruloyl esterase
		EC:3.2.1.78	Mannan endo-1,4-beta-mannosidase
		EC:3.2.1.55	Non-reducing end alpha-L-arabinofuranosidase
		EC:3.2.1.25	Beta-mannosidase
		EC:3.2.1.139	Alpha-glucuronidase
	Cellulolytic enzymes	EC:3.2.1.21	Beta-glucosidase
		EC:3.2.1.91	Cellulose 1,4-beta-cellobiosidase (non-reducing end)
		EC:3.2.1.4	Cellulase

## Sheet: Enzymatic activity measurements
	Supplementary Table 17. Enzymatic activities of stem samples retted in the field by T-test pairwise. *, p < 0.05 ; **, p < 0.01; ***, p < 0.001.
		Comparison	p.adj	Significative
	Peroxydase	R0 vs R1	0.000333	***
		R0 vs R4	0.008	**
		R0 vs R6	0.002	**
		R1 vs R4	1	NS
	Phenoloxydase	R0 vs R1	1	NS
		R0 vs R4	0.12	NS
		R0 vs R6	0.008	**
		R1 vs R4	0.87	NS
	Cellobiose hydrolase	R0 vs R1	1	NS
		R0 vs R4	0.359	NS
		R0 vs R6	0.774	NS
		R1 vs R4	0.361	NS
	Xylosidase	R0 vs R1	1	NS
		R0 vs R4	0.471	NS
		R0 vs R6	0.63	NS
		R1 vs R4	0.472	NS
	Glucosidase	R0 vs R1	0.56	NS
		R0 vs R4	0.133	NS
		R0 vs R6	0.326	NS
		R1 vs R4	0.139	NS
	Galactosidase	R0 vs R1	0.9	NS
		R0 vs R4	0.356	NS
		R0 vs R6	1	NS
		R1 vs R4	0.514	NS
